# Supplementary material for: Awareness, Knowledge and Practice of Dental Professionals Regarding Biomedical Waste Management for a Green Dentistry: A Scoping Review
Source: Dent J (Basel). 2025 Dec 11;13(12):594. doi: 10.3390/dj13120594 (PMC12732041; doi:10.3390/dj13120594)
Supplement: Supplementary file 1 [file dentistry-13-00594-s001.zip]

Archive with 1 entries (1 files):
- dentistry-3961494-supplementary.pdf
